# Supplementary material for: Cotton microbiome profiling and Cotton Leaf Curl Disease (CLCuD) suppression through microbial consortia associated with Gossypium arboreum
Source: NPJ Biofilms Microbiomes. 2023 Dec 14;9:100. doi: 10.1038/s41522-023-00470-9 (PMC10721634; doi:10.1038/s41522-023-00470-9)
Supplement: Supplementary file 2 — Supplementary_Data_Table_1.csv [file 41522_2023_470_MOESM2_ESM.csv]

SampleID	Cotton_Species	Cotton_Variety	CLCuV_Susceptibility	Compartment	Replicate
S1	Gossypium hirsutum	PFV1	Partially Resistant	Leaf epiphyte	1
S2	Gossypium hirsutum	PFV1	Partially Resistant	Leaf epiphyte	2
S3	Gossypium hirsutum	PFV1	Partially Resistant	Leaf epiphyte	3
S4	Gossypium hirsutum	PFV1	Partially Resistant	Leaf epiphyte	4
S5	Gossypium hirsutum	PFV1	Partially Resistant	Leaf epiphyte	5
S6	Gossypium hirsutum	PFV1	Partially Resistant	Leaf endophyte	1
S7	Gossypium hirsutum	PFV1	Partially Resistant	Leaf endophyte	2
S8	Gossypium hirsutum	PFV1	Partially Resistant	Leaf endophyte	3
S9	Gossypium hirsutum	PFV1	Partially Resistant	Leaf endophyte	4
S10	Gossypium hirsutum	PFV1	Partially Resistant	Leaf endophyte	5
S11	Gossypium hirsutum	PFV1	Partially Resistant	Root endophyte	1
S12	Gossypium hirsutum	PFV1	Partially Resistant	Root endophyte	2
S13	Gossypium hirsutum	PFV1	Partially Resistant	Root endophyte	3
S14	Gossypium hirsutum	PFV1	Partially Resistant	Root endophyte	4
S15	Gossypium hirsutum	PFV1	Partially Resistant	Root endophyte	5
S16	Gossypium hirsutum	PFV1	Partially Resistant	Rhizosphere	1
S17	Gossypium hirsutum	PFV1	Partially Resistant	Rhizosphere	2
S18	Gossypium hirsutum	PFV1	Partially Resistant	Rhizosphere	3
S19	Gossypium hirsutum	PFV1	Partially Resistant	Rhizosphere	4
S20	Gossypium hirsutum	PFV1	Partially Resistant	Rhizosphere	5
S21	Gossypium hirsutum	PFV2	Susceptible	Leaf epiphyte	1
S22	Gossypium hirsutum	PFV2	Susceptible	Leaf epiphyte	2
S23	Gossypium hirsutum	PFV2	Susceptible	Leaf epiphyte	3
S24	Gossypium hirsutum	PFV2	Susceptible	Leaf epiphyte	4
S25	Gossypium hirsutum	PFV2	Susceptible	Leaf epiphyte	5
S26	Gossypium hirsutum	PFV2	Susceptible	Leaf endophyte	1
S27	Gossypium hirsutum	PFV2	Susceptible	Leaf endophyte	2
S28	Gossypium hirsutum	PFV2	Susceptible	Leaf endophyte	3
S29	Gossypium hirsutum	PFV2	Susceptible	Leaf endophyte	4
S30	Gossypium hirsutum	PFV2	Susceptible	Leaf endophyte	5
S31	Gossypium hirsutum	PFV2	Susceptible	Root endophyte	1
S32	Gossypium hirsutum	PFV2	Susceptible	Root endophyte	2
S33	Gossypium hirsutum	PFV2	Susceptible	Root endophyte	3
S34	Gossypium hirsutum	PFV2	Susceptible	Root endophyte	4
S35	Gossypium hirsutum	PFV2	Susceptible	Root endophyte	5
S36	Gossypium hirsutum	PFV2	Susceptible	Rhizosphere	1
S37	Gossypium hirsutum	PFV2	Susceptible	Rhizosphere	2
S38	Gossypium hirsutum	PFV2	Susceptible	Rhizosphere	3
S39	Gossypium hirsutum	PFV2	Susceptible	Rhizosphere	4
S40	Gossypium hirsutum	PFV2	Susceptible	Rhizosphere	5
S41	Gossypium arboreum	FDH228	Resistant	Leaf epiphyte	1
S42	Gossypium arboreum	FDH228	Resistant	Leaf epiphyte	2
S43	Gossypium arboreum	FDH228	Resistant	Leaf epiphyte	3
S44	Gossypium arboreum	FDH228	Resistant	Leaf epiphyte	4
S45	Gossypium arboreum	FDH228	Resistant	Leaf epiphyte	5
S46	Gossypium arboreum	FDH228	Resistant	Leaf endophyte	1
S47	Gossypium arboreum	FDH228	Resistant	Leaf endophyte	2
S48	Gossypium arboreum	FDH228	Resistant	Leaf endophyte	3
S49	Gossypium arboreum	FDH228	Resistant	Leaf endophyte	4
S50	Gossypium arboreum	FDH228	Resistant	Leaf endophyte	5
S51	Gossypium arboreum	FDH228	Resistant	Root endophyte	1
S52	Gossypium arboreum	FDH228	Resistant	Root endophyte	2
S53	Gossypium arboreum	FDH228	Resistant	Root endophyte	3
S54	Gossypium arboreum	FDH228	Resistant	Root endophyte	4
S55	Gossypium arboreum	FDH228	Resistant	Root endophyte	5
S56	Gossypium arboreum	FDH228	Resistant	Rhizosphere	1
S57	Gossypium arboreum	FDH228	Resistant	Rhizosphere	2
S58	Gossypium arboreum	FDH228	Resistant	Rhizosphere	3
S59	Gossypium arboreum	FDH228	Resistant	Rhizosphere	4
S60	Gossypium arboreum	FDH228	Resistant	Rhizosphere	5
